# Supplementary material for: The case-crossover design via penalized regression
Source: BMC Med Res Methodol. 2016 Aug 22;16(1):103. doi: 10.1186/s12874-016-0197-0 (PMC4994302; doi:10.1186/s12874-016-0197-0)
Supplement: Additional file 1: — Dataset and scripts used for analysis. (ZIP 28.0 kb) [file 12874_2016_197_MOESM1_ESM.zip]

Archive with 18 entries (14 files):
- data/
- data/dataset_explained.doc
- data/EuroSCAR_351.csv
- data/EuroSCAR_351.RData
- R/
- results/
- results/readme.txt
- R/AUC_bootstrap.R
- R/AUC_bootstrap_plot.R
- R/bolasso.R
- R/elastic_net.R
- R/randomlasso.R
- R/readme.txt
- R/regressions.R
- R/ROC.R
- R/sublasso.R
- SAS/
- SAS/firth.sas
