# Supplementary material for: The case-crossover design via penalized regression
Source: BMC Med Res Methodol. 2016 Aug 22;16(1):103. doi: 10.1186/s12874-016-0197-0 (PMC4994302; doi:10.1186/s12874-016-0197-0)
Supplement: Additional file 1: — Dataset and scripts used for analysis. (ZIP 28.0 kb) [file 12874_2016_197_MOESM1_ESM.zip › results/readme.txt]

results of R scripts are saved in this folder
