# Supplementary material for: The case-crossover design via penalized regression
Source: BMC Med Res Methodol. 2016 Aug 22;16(1):103. doi: 10.1186/s12874-016-0197-0 (PMC4994302; doi:10.1186/s12874-016-0197-0)
Supplement: Additional file 1: — Dataset and scripts used for analysis. (ZIP 28.0 kb) [file 12874_2016_197_MOESM1_ESM.zip › R/AUC_bootstrap.R]

load("C:/EuroSCAR-Lasso/data/EuroSCAR_351.RData")
library(survival)
library(clogitL1)

set.seed(1982)
B <- 100 # number of subsamples; one run: about 45 seconds
steps <- 100 # number of steps in ROC curve

AUC <- data.frame(uclr=numeric(),mclr=numeric(),lasso=numeric(),elastic.net=numeric())

for(i in 1:B){
  
  # create a subsample
  index <- sample(x=1:(nrow(dataset)/2), size=(nrow(dataset)/2)*0.75)
  index <- sort(c(index*2,index*2-1))
  dataset_boot <- dataset[index,]

  # Univariable CLR
  estimates.uclr <- NULL
  for(p in 1:30){
    temp <- clogit(outcome ~ dataset_boot[,p+1] + strata(id), data=dataset_boot)
    estimates.uclr <- c(estimates.uclr,temp$coef)
  }

  # Multivariable CLR
  estimates.mclr <- clogit(outcome ~ allo + cotr + osul + carb + lamo + nevi + oxic + pheb + phet + ampi + tetr +
                           quin + ceph + macr + acac + ster + para + pyra + acty + pant + oppi + hmg + tram +
                           prop + beta + acei + ccbl + thia + furo + insu + strata(id),
                           data=dataset_boot)$coefficients
  
  # Lasso
  lasso <- clogitL1(y=dataset_boot$outcome, x=dataset_boot[,-c(1,32)], dataset_boot$id)
  lasso.cv <- summary(cv.clogitL1(lasso))
  estimates.lasso <- lasso.cv$beta_minCV
  
  # Elastic net
  df.elastic.net <- data.frame(NULL,min.cv=numeric(),min.lambda=numeric(),alpha=numeric())
  
  for(k in 1:101){
    elastic.net <- clogitL1(y=dataset_boot$outcome, x=dataset_boot[,-c(1,32)], dataset_boot$id, alpha=((k-1)/10))
    elastic.net.cv <- cv.clogitL1(elastic.net) 
    mincv.pos <- which.min(elastic.net.cv$mean_cv)
    min.cv <- elastic.net.cv$mean_cv[mincv.pos]
    min.lambda <- elastic.net.cv$lambda[mincv.pos] # this is log lambda
    df.elastic.net[k,1] <- min.cv
    df.elastic.net[k,2] <- min.lambda
    df.elastic.net[k,3] <- k
  }
  
  min.alpha <- (df.elastic.net[ which.min(df.elastic.net$min.cv), "alpha" ]-1)/100
  
  elastic.net <- clogitL1(y=dataset_boot$outcome, x=dataset_boot[,-c(1,32)], dataset_boot$id, alpha=min.alpha)
  elastic.net.cv <- summary(cv.clogitL1(elastic.net))
  estimates.elastic.net <- elastic.net.cv$beta_minCV
  
  meth.list <- c("estimates.uclr","estimates.mclr","estimates.lasso","estimates.elastic.net")
  
  for(m in 1:length(meth.list)){
    
    estimates <- eval(parse(text=meth.list[m]))
    
    # calculate the ROC curve:
    ROC <- data.frame(sensitivity=numeric(),one_specificity=numeric(), tresh=numeric())
    ROC[1,1:2] <- c(1,1)
    for(j in 1:steps){
      
      thresh <- seq(0,4,length.out=steps)[j]
      # sensitivity: given drugs is highly suspected, how many are detected?
      sens <- mean(estimates[1:9] >= thresh)
      # specificity: given drugs is NOT highly suspected, how many are detected?
      spec <- mean(estimates[10:30] < thresh)
      
      ROC[j+1,1] <- sens
      ROC[j+1,2] <- 1-spec
      ROC[j+1,3] <- thresh
    }
    ROC[nrow(ROC)+1,1:2] <- c(0,0)
    
    AUC[i,m] <- round(sum(ROC$sensitivity[-1]*(ROC$one_specificity[-102]-ROC$one_specificity[-1])),3)
  }
    
}

save( list = "AUC", file = "C:/EuroSCAR-Lasso/results/AUC.RData" )
