# Supplementary material for: The case-crossover design via penalized regression
Source: BMC Med Res Methodol. 2016 Aug 22;16(1):103. doi: 10.1186/s12874-016-0197-0 (PMC4994302; doi:10.1186/s12874-016-0197-0)
Supplement: Additional file 1: — Dataset and scripts used for analysis. (ZIP 28.0 kb) [file 12874_2016_197_MOESM1_ESM.zip › R/AUC_bootstrap_plot.R]

load("C:/EuroSCAR-Lasso/results/AUC.RData")

par( mar = c( 5, 8, 2, 2) )
boxplot( AUC[, 4:1] , horizontal = TRUE, ylim = c( 0.5, 1 ), las = 1, xlab = "Area under the curve", yaxt = "n", cex.lab = 1, cex.axis = 1 )
axis( side = 2, at = 1:4, label = c( "Elastic net", "Lasso", "Multivariable \n CLR", "Univariable \n CLR" ), las = 1, cex.axis = 1 )
