# Supplementary material for: The case-crossover design via penalized regression
Source: BMC Med Res Methodol. 2016 Aug 22;16(1):103. doi: 10.1186/s12874-016-0197-0 (PMC4994302; doi:10.1186/s12874-016-0197-0)
Supplement: Additional file 1: — Dataset and scripts used for analysis. (ZIP 28.0 kb) [file 12874_2016_197_MOESM1_ESM.zip › R/elastic_net.R]

# For 101 values for alpha (ranging from 0 to 1), this program determines for each alpha value the minimum achievable minimum cross-validation.

load("C:/EuroSCAR-Lasso/data/EuroSCAR_351.RData")
library(clogitL1)

df_elastic_net <- data.frame(NULL,min_cv=numeric(),min_lambda=numeric(),alpha=numeric())

for(k in 1:101){
  set.seed(1000)
  clObj_el <- clogitL1(y=dataset$outcome, x=dataset[,-c(1,32)], dataset$id, alpha=((k-1)/100))
  clcvObj_el <- cv.clogitL1(clObj_el)
  mincv_position <- which(clcvObj_el$mean_cv==min(clcvObj_el$mean_cv))
  min_cv <- clcvObj_el$mean_cv[mincv_position]
  min_lambda <- clcvObj_el$lambda[mincv_position] # this is log lambda
  df_elastic_net[k,1] <- min_cv
  df_elastic_net[k,2] <- min_lambda
  df_elastic_net[k,3] <- k
}

save(df_elastic_net, file="C:/EuroSCAR-Lasso/results/df_elastic_net.RData")
