# Supplementary material for: The case-crossover design via penalized regression
Source: BMC Med Res Methodol. 2016 Aug 22;16(1):103. doi: 10.1186/s12874-016-0197-0 (PMC4994302; doi:10.1186/s12874-016-0197-0)
Supplement: Additional file 1: — Dataset and scripts used for analysis. (ZIP 28.0 kb) [file 12874_2016_197_MOESM1_ESM.zip › R/randomlasso.R]

load("C:/EuroSCAR-Lasso/data/EuroSCAR_351.RData")
library(clogitL1)

# all combinations for different values of q1 and q2
qs <- matrix(c(25,15,25,20,30,20,30,23),nrow=2)

for(k in 1:ncol(qs)){

q1 <- qs[1,k] # the number of variables selected in step 1
q2 <- qs[2,k] # the number of variables selected in step 2

B <- 1000 # number of bootstrap samples

# initialize output dataframe:
df_randomlasso_prob <- data.frame(allo=numeric(), cotr=numeric(), osul=numeric(), carb=numeric(), lamo=numeric(), nevi=numeric(), oxic=numeric(), pheb=numeric(), phet=numeric(), ampi=numeric(), tetr=numeric(), quin=numeric(), ceph=numeric(), macr=numeric(), acac=numeric(), ster=numeric(), para=numeric(), pyra=numeric(), acty=numeric(), pant=numeric(), oppi=numeric(), hmg=numeric(), tram=numeric(), prop=numeric(), beta=numeric(), acei=numeric(), ccbl=numeric(), thia=numeric(), furo=numeric(), insu=numeric())

df_randomlasso <- df_randomlasso_prob

### Step 1:
### Draw bootstrap samples and variables to determine variables' probability of being chosen in the next step

set.seed(1)
for(i in 1:B){

  # performs bootstrapping
  index <- sample(x=1:(nrow(dataset)/2), replace=TRUE)
  index <- sort(c(index*2,index*2-1))
  dataset_boot <- dataset[index,]
  
  # selects variables (perturbed variables)
  var <- sort(unique(sample(2:31, size=q1, replace=FALSE)))
  dataset_boot <- dataset_boot[,c(1,var,32)]
  
  clObj_randomlasso <- clogitL1(y=dataset_boot$outcome, x=dataset_boot[,-c(1,ncol(dataset_boot))], strata=dataset_boot$id)
  clcvObj_randomlasso <- cv.clogitL1(clObj_randomlasso)
  df_randomlasso_prob[i,var-1] <- summary(clcvObj_randomlasso)$beta_minCV
  df_randomlasso_prob[i,(1:30)[!((1:30) %in% (var-1))]] <- 0 # set variables not in the set of perturbed variables to 0
  
}

### Step 2:
### draw bootstrap samples and variables according to calculated probabilities

for(i in 1:B){
  
  # performs bootstrapping
  index <- sample(x=1:(nrow(dataset)/2), replace=TRUE)
  index <- sort(c(index*2,index*2-1))
  dataset_boot <- dataset[index,]
  
  # selects variables (perturbed variables)
  var <- sort(unique(sample(2:31, size=q2, replace=FALSE, prob=abs(apply(df_randomlasso_prob,2,mean)))))
  dataset_boot <- dataset_boot[,c(1,var,32)]
  
  clObj_randomlasso <- clogitL1(y=dataset_boot$outcome, x=dataset_boot[,-c(1,ncol(dataset_boot))], strata=dataset_boot$id)
  clcvObj_randomlasso <- cv.clogitL1(clObj_randomlasso)
  df_randomlasso[i,var-1] <- summary(clcvObj_randomlasso)$beta_minCV
  df_randomlasso[i,(1:30)[!((1:30) %in% (var-1))]] <- 0 # set variables not in the set of perturbed variables to 0
}

save(df_randomlasso, file=paste("C:/EuroSCAR-Lasso/results/df_randomlasso_",q1,"_",q2,".RData",sep=""))
}
