# Supplementary material for: The case-crossover design via penalized regression
Source: BMC Med Res Methodol. 2016 Aug 22;16(1):103. doi: 10.1186/s12874-016-0197-0 (PMC4994302; doi:10.1186/s12874-016-0197-0)
Supplement: Additional file 1: — Dataset and scripts used for analysis. (ZIP 28.0 kb) [file 12874_2016_197_MOESM1_ESM.zip › R/regressions.R]

# this program runs all regression methods

load("C:/EuroSCAR-Lasso/data/EuroSCAR_351.RData")
library(survival)
library(clogitL1)

# univariate conditional logistic regression
u_clogit <- data.frame(coef=numeric(),exp_coef=numeric(),se=numeric(),z=numeric(),p=numeric())

for(i in 1:30){
  temp <- clogit(outcome ~ dataset[,i+1] + strata(id), data=dataset)
  u_clogit[i,1] <- temp$coef
  u_clogit[i,2] <- exp(temp$coef)
  u_clogit[i,3] <- sqrt(diag(vcov(temp)))
  u_clogit[i,4] <- u_clogit[i,2]/u_clogit[i,3]
  u_clogit[i,5] <- (1-pnorm(u_clogit[i,4]))*2
}
rownames(u_clogit) <- names(dataset)[-c(1,32)]

# multivariate conditional logistic regression
m_clogit <- clogit(outcome ~ allo + cotr + osul + carb + lamo + nevi + oxic + pheb + phet + ampi + tetr + quin + ceph + macr + acac + ster + para + pyra + acty + pant + oppi + hmg + tram + prop + beta + acei + ccbl + thia + furo + insu + strata(id), data=dataset)

# Firth regression
# made from firth.sas
u_clogit_firth <- c(2.00, 3.61, 3.04, 2.61, 2.56, 3.43, 0.85, 1.22, 1.47, 0.99, 2.40, 1.61, 2.00, 1.17, 1.77, 0.73, 2.40, 0.76, 2.34, 0, 0.79, 0, -0.34, 1.85, -1.61, -0.51, 0, 1.10, 0.45, 0)

# Lasso
set.seed(1000)
clObj_lasso <- clogitL1(y=dataset$outcome, x=dataset[,-c(1,32)], dataset$id)
clcvObj_lasso <- cv.clogitL1(clObj_lasso)
minCV_coef_lasso <- matrix(summary(clcvObj_lasso)$beta_minCV)
rownames(minCV_coef_lasso) <- names(dataset)[2:31]

# Elastic net
# see elastic_net.R
load("C:/EuroSCAR-Lasso/results/df_elastic_net.RData")
mincv_position_el <- which(df_elastic_net["min_cv"]==min(df_elastic_net["min_cv"]))
min_lambda_el <- df_elastic_net[mincv_position_el,"min_lambda"]
min_alpha_el <- (df_elastic_net[mincv_position_el,"alpha"]-1)/100
clObj_el <- clogitL1(y=dataset$outcome, x=dataset[,-c(1,32)], dataset$id, alpha=min_alpha_el)

# Bolasso
# see bolasso.R
load("C:/EuroSCAR-Lasso/results/df_bolasso.RData")
myfun <- function(x) { 
  ifelse(mean(x!=0)>0.75,mean(x),0)
}
bolasso <- apply(df_bolasso,2,myfun)

# Sublasso
# see sublasso.R
load("C:/EuroSCAR-Lasso/results/df_sublasso.RData")
myfun <- function(x) { 
  ifelse(mean(x!=0)>0.75,mean(x),0)
}
sublasso <- apply(df_sublasso,2,myfun)

# Random lasso
# see randomlasso.R
load("C:/EuroSCAR-Lasso/results/df_randomlasso.RData")
myfun <- function(x) { 
  ifelse(mean(x!=0)>0.75,mean(x),0)
}
randomlasso <- apply(df_randomlasso,2,myfun)
