# Supplementary material for: The case-crossover design via penalized regression
Source: BMC Med Res Methodol. 2016 Aug 22;16(1):103. doi: 10.1186/s12874-016-0197-0 (PMC4994302; doi:10.1186/s12874-016-0197-0)
Supplement: Additional file 1: — Dataset and scripts used for analysis. (ZIP 28.0 kb) [file 12874_2016_197_MOESM1_ESM.zip › R/ROC.R]

# this programs plots an ROC curve for 'highly suspected drugs'

# load log odds ratio of all methods:
source("C:/EuroSCAR-Lasso/programs/regressions.R")

# log odds ratio of EuroSCAR case-control study
case_control <- c(2.9,4.6,4.0,4.3,2.6,3.1,2.8,2.8,2.8,0.9,1.8,1.9,2.0,1.9,1.7,1.5,0.6,1.1,0.5,2.9,0.4,-0.9,3.0,0.4,-0.1,-0.1,0.3,-0.4,0.6,0)

highly_suspected <- c(rep(1,9),rep(0,21)) # the drugs are ordered by class, therefore the first 9 drugs are "highly suspected" (=1), whereas the following 21 are "suspected" or "other" (=0)

#meth_list <- c("u_clogit$coef", "m_clogit$coef", "u_clogit_firth", "minCV_coef_lasso", "minCV_coef_el", "bolasso", "sublasso", "randomlasso","case_control")
meth_list <- c("u_clogit$coef","case_control")

plot(1,xlim=c(0,1),ylim=c(0,1),type='n', las=1,xlab="1-specificity", ylab="sensitivity")
abline(a=0,b=1,col="gray")

AUC <- data.frame(AUC=numeric())
for(j in 1:length(meth_list)){
  method <- eval(parse(text=meth_list[j]))
  
### ROC
steps <- 100
res <- data.frame(sensitivity=numeric(),one_specificity=numeric(), tresh=numeric())
res[1,1:2] <- c(1,1)
for(i in 1:steps){
thresh <- seq(0,5,length.out=steps)[i]

# sensitivity: given drug is highly suspected, how many are detected?
sens <- mean(method[1:9] >= thresh)
# specificity: given drug is NOT highly suspected, how many are detected?
spec <- mean(method[10:30] < thresh)

res[i+1,1] <- sens
res[i+1,2] <- 1-spec
res[i+1,3] <- thresh
}
res[nrow(res)+1,1:2] <- c(0,0)

points(x=res[,2],y=res[,1], xlim=c(0,1), ylim=c(0,1), las=1, type="s", lty=j)

AUC[j,] <- round(sum(res$sensitivity[-1]*(res$one_specificity[-102]-res$one_specificity[-1])),3)
}
rownames(AUC) <- meth_list
legend(x="bottomright",legend=meth_list,lty=1:length(meth_list),bty='n')
