# Supplementary material for: The case-crossover design via penalized regression
Source: BMC Med Res Methodol. 2016 Aug 22;16(1):103. doi: 10.1186/s12874-016-0197-0 (PMC4994302; doi:10.1186/s12874-016-0197-0)
Supplement: Additional file 1: — Dataset and scripts used for analysis. (ZIP 28.0 kb) [file 12874_2016_197_MOESM1_ESM.zip › R/sublasso.R]

load("C:/EuroSCAR-Lasso/data/EuroSCAR_351.RData")
library(clogitL1)

# initialize output dataframe:
df_sublasso <- data.frame(allo=numeric(), cotr=numeric(), osul=numeric(), carb=numeric(), lamo=numeric(), nevi=numeric(), oxic=numeric(), pheb=numeric(), phet=numeric(), ampi=numeric(), tetr=numeric(), quin=numeric(), ceph=numeric(), macr=numeric(), acac=numeric(), ster=numeric(), para=numeric(), pyra=numeric(), acty=numeric(), pant=numeric(), oppi=numeric(), hmg=numeric(), tram=numeric(), prop=numeric(), beta=numeric(), acei=numeric(), ccbl=numeric(), thia=numeric(), furo=numeric(), insu=numeric())

set.seed(1)
B <- 1000 # number of bootstrap samples

for(i in 1:B){

# performs subsampling (without replacement), using 75% of the patients  
index <- sample(x=1:(nrow(dataset)/2), size=(nrow(dataset)/2)*0.75)
index <- sort(c(index*2,index*2-1))
dataset_boot <- dataset[index,]

clObj_sublasso <- clogitL1(y=dataset_boot$outcome, x=dataset_boot[,-c(1,32)], dataset_boot$id)
clcvObj_sublasso <- cv.clogitL1(clObj_sublasso)
df_sublasso[i,] <- summary(clcvObj_sublasso)$beta_minCV
}

save(df_sublasso, file="C:/EuroSCAR-Lasso/results/df_sublasso.RData")
